# Supplementary material for: Tracking the movement of discrete gating charges in a voltage-gated potassium channel
Source: eLife. 2021 Nov 15;10:e58148. doi: 10.7554/eLife.58148 (PMC8635975; doi:10.7554/eLife.58148)
Supplement: Source code 1. [file elife-58148-supp1.zip]

Archive with 36 entries (35 files):
- source code/
- __MACOSX/._source code
- source code/gatingwrapper.m
- __MACOSX/source code/._gatingwrapper.m
- source code/QFoverlay.m
- __MACOSX/source code/._QFoverlay.m
- source code/qvdelayfit2exp.m
- __MACOSX/source code/._qvdelayfit2exp.m
- source code/qvdelayfit.m
- __MACOSX/source code/._qvdelayfit.m
- source code/BimaneStochasticWithVelocityD3.m
- __MACOSX/source code/._BimaneStochasticWithVelocityD3.m
- source code/fluorescencewrapper.m
- __MACOSX/source code/._fluorescencewrapper.m
- source code/fintegratelinear.m
- __MACOSX/source code/._fintegratelinear.m
- source code/SinglePlot.m
- __MACOSX/source code/._SinglePlot.m
- source code/integrate.m
- __MACOSX/source code/._integrate.m
- source code/gating_data_exporter.m
- __MACOSX/source code/._gating_data_exporter.m
- source code/integratenobaseline.m
- __MACOSX/source code/._integratenobaseline.m
- source code/fluo_data_exporter.m
- __MACOSX/source code/._fluo_data_exporter.m
- source code/fvdelayfit.m
- __MACOSX/source code/._fvdelayfit.m
- source code/bessel_filter.m
- __MACOSX/source code/._bessel_filter.m
- source code/fintegrateexp.m
- __MACOSX/source code/._fintegrateexp.m
- source code/datreader.m
- __MACOSX/source code/._datreader.m
- source code/fvdelayfit2exp.m
- __MACOSX/source code/._fvdelayfit2exp.m
