# Supplementary material for: Tracking the movement of discrete gating charges in a voltage-gated potassium channel
Source: eLife. 2021 Nov 15;10:e58148. doi: 10.7554/eLife.58148 (PMC8635975; doi:10.7554/eLife.58148)
Supplement: Source code 1. [file elife-58148-supp1.zip › source code/qvdelayfit.m]

function output=qvdelayfit(time,data,fitStart)

%This fits a single exponential to the gating data. It is called by
%gatingwrapper
%--------------------------------------------------------------------------
% Declare exclusion region for pulse fit and baseline region
fitExclusion=1:fitStart-1;
%--------------------------------------------------------------------------

%close all;
%declare fit function to use
fitfunc=fittype('a*exp(-x/b)+c');

%%%%%Set options here for the exponential fit (constraints, number of times to evaluate it, tolerance of difference between evaluations)%%%%
%This can be unhardcoded as well, and it would be nice if it could allow
%the user to switch the fit constraint options easily based on whether the gating current
%was from an activation or deactivation protocol
options=fitoptions(fitfunc);
options=fitoptions(options,'Lower',[-Inf,0,-Inf],'MaxFunEvals',10000,'TolFun',1e-16);

%fit bleaching curves and subtract from data; normalize resulting data
fittaus=zeros(1,size(data,2));
fitzeros=zeros(1,size(data,2));
for n=1:size(data,2)
    %Provide data to exclude from fitting based on fitExclusion above (this
    %can be unhardcoded)
    exclusions=excludedata(time,data(:,n),'indices',fitExclusion);
    options=fitoptions(options,'Exclude',exclusions,'StartPoint',[-mean(data(:,n)),mean(time),data(end,n)]);
    %Fit exponential to data
    zerofit=fit(time,data(:,n),fitfunc,options);
    %Pull out coefficient values of the exponential fit to the data
    coeffs=coeffvalues(zerofit);
    a=coeffs(1);
    tau=coeffs(2);
    c=coeffs(3);
    %Assign time constant to array fittaus
    fittaus(n)=tau;
    %Plot fit to each figure
    figure;
    plot(zerofit,time,data(:,n));
    %Code below can be uncommented to fit the delay prior to fluorescence
    %onset
    %     if(a*c>0)
    %         disp(['Curve ' num2str(n) ' fit error; curve does not cross 0.']);
    %         fitzeros(n)=NaN;
    %         continue;
    %     end
    %     fitzeros(n)=-tau*log(-c/a);
end
output=[fitzeros',fittaus'];
